# Supplementary material for: Metabolome-Wide Associations of Gestational Weight Gain in Pregnant Women with Overweight and Obesity
Source: Metabolites. 2022 Oct 11;12(10):960. doi: 10.3390/metabo12100960 (PMC9609233; doi:10.3390/metabo12100960)
Supplement: Supplementary file 1 [file metabolites-12-00960-s001.zip]

Archive with 1 entries (1 files):
- metabolites-1925435-supplementary.pdf
